# Supplementary material for: Lactococcus lactis Diversity Revealed by Targeted Amplicon Sequencing of purR Gene, Metabolic Comparisons and Antimicrobial Properties in an Undefined Mixed Starter Culture Used for Soft-Cheese Manufacture
Source: Foods. 2020 May 13;9(5):622. doi: 10.3390/foods9050622 (PMC7278722; doi:10.3390/foods9050622)
Supplement: Supplementary file 1 [file foods-09-00622-s001.zip]

Archive with 4 entries (4 files):
- Figure S1_Article_Sabrina Saltaji.pdf
- Figure S2_ANI_Sabrina Saltaji.pdf
- Table S1_Antimicrobial activities_Saltaji.pdf
- ~$pplementary data_Article_Sabrina Saltaji.docx
